# Supplementary material for: Untargeted Volatile Profiling Identifies Key Compounds Driving the Attraction of Western Flower Thrips to Alstroemeria Cultivars
Source: Insects. 2025 Feb 16;16(2):216. doi: 10.3390/insects16020216 (PMC11857083; doi:10.3390/insects16020216)
Supplement: Supplementary file 1 [file insects-16-00216-s001.zip]

Archive with 1 entries (1 files):
- insects-3414071-supplementary.pdf
